# Supplementary material for: Lung Cancer Screening in a Population from Northeast Italy Exposed to Both Asbestos and Smoking: A Cost-Effectiveness Analysis
Source: J Clin Med. 2026 Apr 20;15(8):3136. doi: 10.3390/jcm15083136 (PMC13117614; doi:10.3390/jcm15083136)
Supplement: Supplementary file 1 [file jcm-15-03136-s001.zip]

Archive with 1 entries (1 files):
- jcm-4196287-supplementary.pdf
